# Supplementary material for: Biochanin A, a Plant Isoflavone, Disrupts Peptidoglycan Biosynthesis by Downregulating femA and femB, and Impairs Cell Wall Integrity in Multidrug-Resistant Staphylococcus aureus
Source: Antibiotics (Basel). 2026 Feb 10;15(2):195. doi: 10.3390/antibiotics15020195 (PMC12937266; doi:10.3390/antibiotics15020195)
Supplement: Supplementary file 1 [file antibiotics-15-00195-s001.zip]

Archive with 1 entries (1 files):
- antibiotics-4020209-supplementary.pdf
